# Supplementary material for: A new large squalodelphinid (Cetacea, Odontoceti) from Peru sheds light on the Early Miocene platanistoid disparity and ecology
Source: R Soc Open Sci. 2018 Apr 18;5(4):172302. doi: 10.1098/rsos.172302 (PMC5936943; doi:10.1098/rsos.172302)
Supplement: Nexus file for the main phylogenetic analysis [file rsos172302supp1.nex]

#NEXUS

[Squalodelphinidae]


Begin data;
    Dimensions ntax=23 nchar=42;
    Format symbols="0~3";
 
   
   
    Matrix
    
    

	Zygorhiza       	00000000000000000000000000000000000000?0?0
	Araeodelphis    	000010010??1110???0????????????102???11100
	Huaridelphis   		00011011001111011111121000???0?1011???0001
	MUSM_603       	 	??011011001??10?11111??0?0102001?????00???
	Notocetus       	0001101100111101111112100011001100111?0001
	Squalodelphis   	00012111001?110?110112100011001100???0??01
	Medocinia       	??012111011?1101110????????????1??????0000
	USNM475496      	??0???110111110?110????????????10???????00
	Phocageneus     	???????????????????11210001100110?1???????
	Platanista      	001110001011110211020100111010011101111110
	MUSM_1611       	???????????????????2010011????????????????
	Zarhachis       	10111001111111011102000100101001120??11100
	Pomatodelphis   	10111001111111011102000100101001120??1?000
	Zarhinocetus    	1010010100100100100?000000???0?1?2???10010
	Allodelphis     	101001000010000010011000001020?1?20??(0 1)?010
	Ninjadelphis    	10??0(0 1)1000100000100?1000001020?1?201010010
	Eurhinodelphis  	11101000001000100000000000001101?20???0000
	Xiphiacetus     	11101001(0 1)010000000(0 1)00000000011?10200010000
	Ziphiodelphis   	11101001001000100000000000001101020??10000
	Waipatia        	00001000000000000000000000000000000??00000
	Squalodon       	100000000000000000000000000000000001100000
	Macrosqualodelphis	00011001001?110?011????????????1?01???0000
	Dilophodelphis 		001010111111110?11110??100?????1?2????1?10

;
end;
begin assumptions;
	typeset* mytypes  =  unord:  1 -  42;
end;
