# Supplementary material for: A new large squalodelphinid (Cetacea, Odontoceti) from Peru sheds light on the Early Miocene platanistoid disparity and ecology
Source: R Soc Open Sci. 2018 Apr 18;5(4):172302. doi: 10.1098/rsos.172302 (PMC5936943; doi:10.1098/rsos.172302)
Supplement: Nexus file for an alternative phylogenetic analysis (2) [file rsos172302supp3.nex]

#NEXUS
[Supplementary File to accompany the article:

A new large squalodelphinid (Cetacea, Odontoceti) from Peru sheds light on the early Miocene platanistoid disparity and ecology

Giovanni Bianucci1, Giulia Bosio2, Elisa Malinverno2, Christian de Muizon3, Igor M. Villa2, Mario Urbina4, Olivier Lambert5

1 Dipartimento di Scienze della Terra, Universit� di Pisa, Pisa, Italy 
2 Dipartimento di Scienze dell'Ambiente e del Territorio e di Scienze della Terra, Universit� di Milano-Bicocca, Milan, Italy
3 CR2P (CNRS, MNHN, UPMC), Mus�um National d'Histoire Naturelle, D�partement Origines et �volution, Paris, France
4 Departamento de Paleontologia de Vertebrados, Museo de Historia Natural de la Universidad Nacional Mayor de San Marcos, Lima, Peru
5 Institut Royal des Sciences Naturelles de Belgique, Brussels, Belgium 

published in Royal Society Open Science
 
Alternative phylogenetic analysis using a modified matrix  of Tanaka & Fordyce (2016) and Lambert et al. (2017)  

Analysis with equally weighted characters and with molecular constrain]

BEGIN TAXA;
	TITLE Taxa;
	DIMENSIONS NTAX=86;
	TAXLABELS
		Georgiacetus_vogtlensis Zygorhiza_kochii Archaeodelphis_patrius Xenorophus_sloanii Agorophius_pygmaeus Patriocetus_kazakhstanicus Orycterocetus_crocodilinus Physeter_macrocephalus Kogia_breviceps Tasmacetus_shepherdi Berardius_bairdii Ziphius_cavirostris Mesoplodon_ginkgodens Xiphiacetus_bossi Simocetus_rayi Lipotes_vexillifer Parapontoporia_sternbergi Inia_geoffrensis Pontoporia_blainvillei Pliopontos_littoralis Brachydelphis_mazeasi Kentriodon_pernix Atocetus_iquensis Hadrodelphis_calvertense Albireo_whistleri Denebola_brachycephala Delphinapterus_leucas Monodon_monoceros Odobenocetops_peruvianus Australithax_intermedia Lomacetus_ginsburgi Miophocaena_nishinoi Archaeophocaena_teshioensis Pterophocaena_nishinoi Haborophocoena_minutus Haborophocoena_toyoshimai Piscolithax_boreios Piscolithax_longirostris Piscolithax_tedfordi Salumiphocaena_stocktoni Septemtriocetus_bosselaersi Phocoena_sinus Phocoena_spinipinnis Phocoena_dioptrica Phocoena_phocoena Phocoenoides_dalli Neophocaena_phocaenoides Lissodelphis_borealis Cephalorhynchus_hectori Lagenorhynchus_acutus Orcaella_brevirostris Orcinus_orca Feresa_attenuata Globicephala_macrorhynchus Grampus_griseus Hemisyntrachelus_cortesii Peponocephala_electra Pseudorca_crassidens Delphinus_delphis Lagenodelphis_hosei Sousa_chinensis Stenella_attenuata Tursiops_truncatus Sotalia_fluviatilis Steno_bredanensis Eodelphinus_kabatensis Papahu_taitapu Waipatia_hectori OU_22125 Waipatia_maerewhenua Otekaikea_marplesi Otekaikea_huata Squalodon_calvertensis Notocetus_vanbenedeni Squalodelphis_fanianii Prosqualodon_davidis Squaloziphius_emlongi Zarhachis_flagellator Pomatodelphis_inaequalis Platanista_gangetica Phocageneus_venustus Papahu_sp_ZMT_73 OU_22670 Inticetus_vertizi Huaridelphis_raimondii Macrosqualodelphis
	;

END;


BEGIN CHARACTERS;
	TITLE  Matrix_Inticetus;
	DIMENSIONS  NCHAR=286;
	FORMAT DATATYPE = STANDARD GAP = - MISSING = ? SYMBOLS = "  0 1 2 3 4 5 6 7";
	CHARSTATELABELS 
		1 Length_of_rostrum_as_percent_skull_length, 2 Premaxillae_transverse_proportion, 3 Premaxillae_mediolateral_proportion, 4 Premaxillae_at_apex_of_rostrum, 5 Maxilla_length_as_percent_rostrum_length, 6 Mesorostral_canal, 7 Mesorostral_canal_diverging_anterior_from_posterior_to_antorbital_notch, 8 Lateral_margin_of_rostrum_anterior_to_maxillary_flange, 9 Rostral_constriction, 10 Antorbital_notch, 11 'Width of premaxillae at mid-rostrum as percent greatest width of maxillae at level of postorbital processes', 12 'Width of rostrum at mid-length as percent greatest width of maxillae at level of postorbital processes', 13 Width_of_rostrum_at_antorbital_notch_as_percent_greatest_width_of_maxillae_at_level_of_postorbital_processes, 14 Premaxillae_in_dorsal_view, 15 Suture_between_maxilla_and_premaxilla_on_rostrum, 16 Posterior_wall_of_antorbital_notch, 17 Anterior_sinus_fossa, 18 'Number of double-rooted teeth in maxilla', 19 Tooth_enamel, 20 Teeth, 21 'Upper anterior "teeth"', 22 Incisors_relatively_delicate_and_procumbent, 23 Crown_of_heterodont_teeth, 24 Large_incisor_tusk, 25 Buccal_teeth_ectocingulum, 26 Buccal_teeth_ectocingulum, 27 Greatest_diameter_of_largest_functional_tooth_as_percent_of_greatest_width_of_maxillae_at_the_level_of_the_postorbital_processes, 28 Anterior_mandibular_teeth, 29 'Anterior-most mandibular "tooth": ', 30 Number_of_teeth_in_mandible, 31 Length_of_mandibular_symphysis_as_percent_of_mandible_length, 32 Mandibular_symphysis, 33 Longitudinal_groove_on_underside_of_mandibles, 34 Mandible, 35 Elevation_of_coronoid_process, 36 Antorbital_process, 37 Angle_of_anterior_edge_of_supraorbital_process_and_the_median_line, 38 Ratio_of_length_of_antorbital_process_of_lacrimal_to_length_of_the_orbit, 39 Lacrimal, 40 Lacrimal_foramen_or_groove, 41 Lacrimal_and_jugal, 42 Lacrimal_and_jugal, 43 Jugal, 44 Combined_anteroposterior_length_of_the_lacrimal_and_jugal_exposure_that_is_posterior_to_antorbital_notch, 45 Dorsolateral_edge_of_internal_opening_of_infraorbital_foramen, 46 Ventromedial_edge_of_internal_opening_of_infraorbital_foramen, 47 Infraorbital_plate_of_maxilla, 48 Direction_of_apex_of_postorbital_process_of_frontal, 49 Shape_of_postorbital_process_of_frontal, 50 'Frontal-maxilla suture angled posterodorsally at an angle of 50?70� (�) from axis of rostrum, with lateral exposure of frontal thickening posteriorly', 51 Anterior_dorsal_infraorbital_foramina, 52 Rostral_basin, 53 Width_of_premaxillae_at_antorbital_notches_as_percent_width_of_rostrum_at_antorbital__notch, 54 Size_of_premaxillary_foramen, 55 Position_of_premaxillary_foramen, 56 Premaxillary_foramen_locating, 57 Lateral_margin_of_the_right_premaxilla_posterior_to_premaxillary_foramen, 58 Posterolateral_sulcus, 59 Posterior_projections_of_premaxillae, 60 'One of posterior dorsal infraorbital foramen placed posteromedially, near posterior extremity of premaxilla', 61 Premaxillary_sac_fossae, 62 Maxilla_on_dorsal_surface_of_skull, 63 Maxillae_at_anterior_edge_of_supraorbital_processes, 64 Anterolateral_corner_of_maxilla_overlying_supraorbital_process_of_frontal, 65 Pneumatic_maxillary_crest_overhanging_medially, 66 Maxillary_ridges_on_supraorbital_process_of_maxilla, 67 Anterior_edge_of_nasals, 68 Premaxillae, 69 Anterior_edge_of_bony_nares, 70 Fossa_for_inferior_vestibule_on_maxilla_lateral_to_external_nares_or_lateral_to_premaxilla, 71 'Maxillary intrusion, anterior to external nares', 72 Premaxillary_crest_or_posterior_maxillary_crest_adjacent_to_nasal, 73 Premaxilla, 74 Premaxillary_sac_fossa, 75 Ratio_of_width_of_right_premaxilla_to_width_of_left_premaxilla_in_line_with_midpoint_of_external_nares, 76 Ratio_of_greatest_width_of_premaxillae_to_greatest_width_of_maxillae_at_level_of_postorbital_processes, 77 Premaxillary_eminence, 78 Intrapremaxillary_foramen, 79 Right_premaxilla, 80 Left_bony_nares, 81 Supracranial_basin, 82 Proximal_ethmoid_region, 83 Mesethmoid, 84 Inflections_of_ascending_processes_of_premaxillae, 85 'Inflections of premaxillae just anterior to, or in line with, anterior edge of supraorbital processes of frontals', 86 Premaxillary_cleft, 87 Nasal_bones, 88 Nasals, 89 Nasal_protuberance, 90 Both_nasals, 91 Nasals, 92 Transverse_width_of_either_of_nasals_as_percent_maximum_length_of_nasals, 93 Nasals, 94 Lateral_edges_of_nasals, 95 'Nasal-frontal suture', 96 Frontals_posterior_to_nasals_and_between_premaxillae, 97 Frontal_boss_on_vertex, 98 Vertex, 99 Cranial_vertex_skewed_asymmetrically_to_left_side, 100 Anterodorsal_wall_of_braincase, 101 Nuchal_crest, 102 Temporal_fossa_shape_in_lateral_view, 103 Temporal_fossa, 104 Roof_of_temporal_fossa, 105 Position_and_orientation_of_origin_for_temporal_muscle_on_supraorbital_process_of_frontal, 106 Parietal, 107 Parietals_in_dorsal_view, 108 Interparietal, 109 Sagittal_crest_for_temporal_muscle, 110 Alisphenoid, 111 Anterior_zygomatic_process_end_of_squmosal_in_lateral_view, 112 Zygomatic_process_of_squamosal, 113 Zygomatic_process_of_squamosal_in_lateral_view, 114 'Emargination of posterior edge of zygomatic process by sternomastoid muscle fossa, skull in lateral view', 115 'Width of squamosal lateral to exoccipital as percent greatest width of exoccipitals, skull in posterior view', 116 Ventral_edge_of_zygomatic_process_of_squamosal_in_lateral_view, 117 Postglenoid_process_of_squamosal, 118 Postglenoid_process_in_lateral_view, 119 'Relative ventral projections of postglenoid and post-tympanic processes of squamosal', 120 Nuchal_crest_in_dorsoposterior_view, 121 Occipital_shield, 122 Dorsal_condyloid_fossa, 123 Palatine_in_nasal_cavity, 124 Palatine_exposure, 125 Lateral_lamina_of_palatine, 126 Lateral_lamina_of_palatine, 127 Lateral_lamina_of_palatine, 128 Pterygoids_in_anteroventral_view, 129 'Medial pterygoid-palatine suture in ventral view', 130 Lateral_lamina_of_pterygoid, 131 Subtemporal_crest, 132 Superior_lamina_of_pterygoid, 133 'Pterygoids excavated anterior to choanae by the pterygoid sinuses, with distinct anterior fossa clearly limited forwards by rounded wall', 134 Depth_of_pterygoid_sinus_fossa_in_basicranium, 135 Anterior_level_of_pterygoid_sinus_fossa, 136 Preorbital_and_postorbital_lobes_of_pterygoid_sinuses, 137 Preorbital_lobe_of_pterygoid_sinus_fossa_in_the_basicranium, 138 'Dorsal development of fossa for preorbital lobe of pterygoid sinus toward the frontal-maxilla suture', 139 Postorbital_lobe_of_pterygoid_sinus_fossa, 140 'Anteroposteriorly elongated pterygoid sinus fossa, at level of orbit, bordered by mediolaterally compressed subtemporal crest of frontal', 141 Orbitosphenoid, 142 Ratio_of_length_of_hamular_process_of_pterygoid_to_neurocranium_length, 143 Keel_affecting_ventral_surfaces_of_hamular_processes, 144 Exposure_of_medial_lamina_of_pterygoid_hamuli_in_lateral_view, 145 Falciform_process_of_squamosal, 146 Shape_of_restricted_area_between_postorbital_ridge_of_frontal_and_anterior_margins_of_squamosal, 147 Falciform_process_of_squamosal, 148 Tympanosquamosal_recess, 149 Bifurcation_of_tympanosquamosal_recess, 150 Fossa_for_the_basisphenoidal_sinus, 151 'Position of alisphenoid-squamosal suture, with skull in ventral view', 152 Groove_for_mandibular_branch_of_trigeminal_nerve, 153 Suprameatal_pit_of_squamosal, 154 Foramen_spinosum, 155 Posterior_portion_of_periotic_fossa_of_squamosal, 156 Length_of_zygomatic_process_of_squamosal_as_percent_of_greatest_width_of_maxilla_at_postorbital_process, 157 External_auditory_meatus, 158 Vomer, 159 Rectus_capitus_anticus_muscle_fossa, 160 'Posteroventral-most point of basioccipital crest', 161 Angle_formed_by_basioccipital_crests_in_ventral_view, 162 Hypoglossal_foramen, 163 Basioccipital_shape, 164 'Jugular notch, gap between paroccipital process and basioccipital crest', 165 'Paroccipital process, skull in ventral view', 166 Fossa_for_posterior_sinus_of_exoccipital, 167 Occipital_condyles, 168 Tuberculum_of_malleus, 169 Processus_muscularis_of_malleus, 170 Length_of_anterior_process_of_periotic_as_percent_length_of_pars_cochlearis, 171 Apex_of_anterior_process_of_periotic_in_dorsal_view, 172 Lateral_groove_or_depression_affecting_profile_of_periotic_as_viewed_dorsally, 173 Profile_of_anterior_process_of_periotic_ventrally_deflected_in_lateral_view, 174 Anteroposterior_ridge_on_dorsal_side, 175 'Articulation of anterior process of periotic to outer lip (= processus tubarius) of tympanic bulla', 176 Parabullary_sulcus, 177 Parabullary_ridge_of_periotic, 178 Articulation_of_anterior_process_with_squamosal, 179 Anterior_bullar_facet, 180 Anterior_incisure, 181 Fenestra_rotunda, 182 Dorsal_surface_of_periotic_in_lateral_view, 183 Relative_position_of_dorsal_depth_of_stapedial_muscle_fossa_and_fenestra_rotunda, 184 Posterodorsal_edge_of_stapedial_muscle_fossa, 185 Caudal_tympanic_process_of_periotic, 186 Position_of_aperture_for_cochlear_aqueduct, 187 Aperture_for_cochlear_aqueduct, 188 Excavation_of_tegmen_tympani_at_base_of_anterior_process, 189 Fundus_of_internal_acoustic_meatus, 190 Internal_acoustic_meatus, 191 Lateral_wall_of_internal_acoustic_meatus, 192 Cochlear_aqueduct_on_periotic_large_with_a_thin_edge, 193 Thickness_of_pars_cochlearis, 194 Profie_of_cochlear_aqueduct, 195 'Aperture for vestibular aqueduct, in dorsal view', 196 Articular_rim, 197 'Bony connection between posterior process of periotic and squamosal/occipital bones', 198 Posterior_process_of_periotic_in_lateral_view, 199 Angle_between_posterior_process_of_periotic_and_long_axis_of_pars_cochlearis_from_dorsal_or_ventral_views, 200 'Facet for bulla on posterior process of periotic, parallel-sided', 201 'Ventral surface of posterior process of periotic, along a straight path perpendicular to its long axis', 202 Posterior_bullar_facet_of_periotic, 203 Length_of_posterior_process_of_periotic_as_percent_length_of_pars_cochlearis, 204 Mastoid_exposure_of_posterior_process_of_periotic_on_outside_of_skull, 205 Anterior_spine_of_tympanic_bulla, 206 Anterolateral_convexity_of_tympanic_bulla_with_anterolateral_notch, 207 Articulation_of_posterior_process_of_tympanic_bulla_with_squamosal, 208 Width_of_tympanic_bulla_as_percent_of_its_length_along_its_long_axis, 209 Accessory_ossicle_or_homologous_region_on_lip_of_bulla, 210 Lateral_furrow_of_tympanic_bulla, 211 Sigmoid_process, 212 Medial_edge_of_sigmoid_process, 213 Ventral_margin_of_tympanic_bulla_in_lateral_view, 214 Elliptical_foramen_of_tympanic_bulla, 215 Size_of_posterior_process_of_tympanic_bulla, 216 Surface_of_posterior_process_of_tympanic_bulla, 217 Median_furrow, 218 Median_furrow_on_posterior_side_of_bulla, 219 Posterior_edge_of_medial_prominence_of_involucrum, 220 Dorsal_margin_of_involucrum_of_tympanic_bulla, 221 Ridge_on_inside_of_bulla, 222 Ventromedial_keel_of_tympanic_bulla, 223 Posterior_end_of_ventromedial_keel, 224 Basihyal_and_thyrohyals_connection, 225 Basihyal_and_thyrohyals_shape, 226 Dorsal_transverse_process_of_atlas, 227 Roof_of_neural_canal_of_atlas, 228 Postzygapophysis_of_axis_in_anterior_view, 229 Cervical_vertebrae, 230 'Length of cervicals (C1?C7) as percent of height of vertebral body plus neural canal of atlas', 231 Capitular_articulation_facets_of_posterior_vertebrae, 232 Transverse_processes_of_lumbar_vertebrae, 233 Transverse_processes_of_lumbar_vertebrae, 234 Ratio_of_greatest_breadth_of_transverse_process_to_width_of_centrum_at_anterior_face_in_lumbar_vertebrae, 235 Sternum, 236 Ventrolateral_processes_on_manubrium_of_sternum, 237 Sternal_ribs, 238 Number_of_two_head_ribs, 239 Anterodorsal_part_of_scapula, 240 Ventral_projection_on_anterior_border_of_scapula, 241 Anterior_angle_between_scapula_and_midpoint_of_glenoid_fossa, 242 Posterior_angle_between_scapula_and_midpoint_of_glenoid_fossa, 243 Crest_dividing_between_infraspinous_fossa_and_tears_fossa, 244 Coracoid_process_of_scapula, 245 'Coracoid process of scapula, when glenoid fossa directed ventrally', 246 Acromion_of_scapula, 247 'Acromion of scapula, when glenoid fossa direct ventrally', 248 Supraspinous_fossa_of_scapula, 249 Ratio_of_length_of_humerus_to_length_of_radius, 250 'Acromion process lies on anterior edge, with loss of supraspinous fossa', 251 Coracoid_process, 252 Location_of_apex_of_deltopectoral_tuberosity_of_humerus, 253 Prominent_deltoid_crest_on_anterior_edge_of_humerus, 254 Radial_and_ulnar_facets_of_humerus_in_lateral_view, 255 Olecranon_process, 256 Spermaceti_organ, 257 Museau_de_singe, 258 Lateral_lips_of_nasal_plug, 259 Proximal_sac, 260 Posterior_nasal_sacs, 261 Posterior_nasal_sacs, 262 Anterior_section_of_nasofrontal_sac, 263 Anterior_part_of_nasofrontal_sac, 264 Vestibular_sac, 265 'Floor of vestibular sac (nasal sac)', 266 'Vestibular sac (nasal sac)', 267 Right_and_left_sides_of_vestibular_sac, 268 'Intrinsic muscle in vestibular sac (nasal sac)', 269 'Floor of vestibular sac (nasal sac)', 270 Diagonal_membrane, 271 Spiracular_cavity, 272 Pars_posteroexternus_muscle, 273 Pars_intermedius_muscle, 274 Pars_posterointerus_muscle, 275 Pars_anterointerus_muscle, 276 Blowhole_shape, 277 Soft_tissues_of_nasal_passages_distal_to_bony_external_nares, 278 Distal_sac, 279 Blowhole_ligament, 280 Blowhole_ligament, 281 Cartilage_on_blowhole_ligament, 282 Accessory_sac, 283 Esophageal_forestomach, 284 External_throat_grooves, 285 Dorsal_fin, 286 Shape_of_flipper ; 
	MATRIX
	Georgiacetus_vogtlensis      ?000?  20000000?020000??0?0 00??0?000020??0000?0?0??-003222-?0?000?040000000???00--000000000000000-000?0002000?00000?000000?0000--?00000?0-??00??0?0000-?00??0?0?0000000?0????????-?0?00?????????0?????0?0-???000?000???0??0?0???0????????00????0???????????00???????????????????????????????????
	Zygorhiza_kochii             00000  2000000100200000000000?000000020000000?0?000-(1 2)03222-?00000?04000000000?00--000000000000001-000?0002000?00?10000010001000?-0000(2 3)000-0000000-00?1-0?????0010010010000000000000?0100??00?00(0 1)0?00000?00000000000?0?0?0?0000?00000000?0000??00?00????0?0????000???????????????????????????????
	Archaeodelphis_patrius       ?????  ????1??1??10??????????????????3??0100?0211?00?1??????0010000000000????-?0-00000100?0001001-?100??02000??0010001000???000--?100?000-0000?00-00?10011??3?01101000000??1?0?0?-?0?10?0?1????????0??0??-??01??0?0?????????????????????????????????????????????????????????????????????????????
	Xenorophus_sloanii           ?000?  000111011010020????000????????3000100?2111??021?????010101?00001000000?00-00000100?000100000100???1??????????????????000-??0?0?0??-??000??????????????????????????????????-???????????????????????-??????????????????????????????????????????????????????????????????????????????????????
	Agorophius_pygmaeus          ?????  0???1??0?01???0??0???0??0?000?-????01?11010?020100001101010?000000000??00-000000(1 2)010?0?001001001000100110?10110000011????????0????-0?00???????0??1?11??0????????00????????-???????????????????????-????????????????????????????????0?????????????????????????????????????????????????????
	Patriocetus_kazakhstanicus   2000?  0?011??1101?000????000?????0?00?01?01?01?1000?00001011010100010000000??00-?0?00010?0?0200000100100010011??1001001001??00??????????-??00?????0?30??11?300101???001?????????-?(0 1)????????????????????000??1??????????????????????????????????????????????????????????????????????????????????
	Orycterocetus_crocodilinus   2000?  0(0 1)0110?01000131????--2????????11??????11010011011(0 1)(0 1)112001100110100000200?1111?000(0 1)00002?01-001?0?00011110?0000010-400200--21003000-0000?10-0?-2002100001012(2 3)1?100???000?02-?11011010010001???00?00-200??00012?00101110?021???????????????????????????????????????????????????????????????
	Physeter_macrocephalus       21011  011111001000131-0-01120(0 1)(4 5)00002(0 1)10211001101021000111012001110010100000200001110000100-01001-0010110-01101100000110-400200--22003000-000011?-10-3001110011002301?00010100102023111100001000100000100020010000111?010111020(1 2)1011224110?110010000001110000011011000?0?0?????0000000010??01211
	Kogia_breviceps              01011  001111011000111-0-0--201010002101211102101001(1 2)0211110-0011100-11000002200011100001---------0001011-01111101100(0 1)000400210--21000000-0000101-21??0001000111013011001101001020231101000021101002001100120100001111010111020200010221101110012001001100000001011000?0?0?????0000002010??01001
	Tasmacetus_shepherdi         20011  10001221110011100-011012501002(0 1)003101121210300000110000101002111011001100100101000101010012021?201010(2 3)011000110021300110-120000111-0000031111031001110111003?111021?1001010220112010120100000001100021100001210000101120001120-211010(0 1)0?220??0100101??01100001100?0?????10001111011110101
	Berardius_bairdii            20012  000011211010113-0-0---12210012(0 1)00310003121020(0 1 2)100110100101102110011001100100100000201010001021?20?0103011000110020(3 4)00110-?200011?1-00001301110310010?00110130110021010010102?0111011010100000001000111?000012100001211200001???2110000001100101011010001000011110?0?????1000112101111?(1 2)01
	Ziphius_cavirostris          20012  1(0 1)00122110(0 1)01-1-0-0---12310012000310013121000(0 1)00011010010110211000110210010010100010101001102101010103011100110021(3 4)0(0 1)100-?20001111-0000131111-310111?0111103(0 1)110021?1001010210101010120100000001110021100001210000121121100120?211010000200010(0 1)0(0 1)001??0110000110000?????10001111011110101
	Mesoplodon_ginkgodens        20012  1(0 1)1011211010113-0-0---123100121003100?30210001?00110100101102111001001200100101000101?10011021?1010?02011100200021302?00??200??1?1-0000131111-310?????1111030110011000010102?01110101101000000011100211000112100?0121021001020?2110?0000200010100001??0100000110??0?????100011310?11??101
	Xiphiacetus_bossi            20012  000012214111111-0-0112??70100?000111(0 1)101011002000110000111102100001010100-00100000001020020020010(0 1)(0 1)?0211110001002110(1 2)100-?131001?0??01001?001?3102100001100100100001100?0?3?(2 3)01010101(0 2)0011???00?00-01111001020(0 1)00102102000??00100?01??0?10001102020100001???????????????????????????????0
	Simocetus_rayi               00012  0000110010100200?00000??010?100001111??311000100001001010000400?0?0000200?000?00101032200120100000210001?010211010201?00-??3000010????0?20?02020011?1??01?0?0001?0??1?????000010?0111??????01????0???????????????????????????????????????????????????????????????????????????????????????
	Lipotes_vexillifer           20001  00021220311012100-0111006011000002110132010000000110100111100110000000100-00100000003110022111010011031110101100001111010003213121010100110230311210010111131110100?0001020031112111000111000101100101100000200001021111010?2000001102001210000202000011120011111020?10010??00310?0000000
	Parapontoporia_sternbergi    2000?  011212213110111?0-0112??(6 7)?110?00021?01?10?100(0 1)00011010011110011000000??00-0010000000011001211102110?0211101010001010(1 2)101000??1?1?1-00101???(1 2)2031021103011002000010?????0??0???????????????0?0?????0??????????????????????????????????????????0???????????????????????????????????????????
	Inia_geoffrensis             20001  0(0 1)101221311012100-011000601000100211013101000(0 1 2)000110000101001111000000020-001000000031100101110210(0 1)103011110110010(0 1)1110110--0(0 1)3120-10100---2203102110(1 2 3)0111(1 3)(1 2)(0 1)10011010102020-311020000100(0 1)01101011000211001112010(0 1)1001111000000100011021020001000100000-2120001110?20?10010??00110?0011011
	Pontoporia_blainvillei       20001  00101221311111100-0112007011001002110101010(0 1)010(0 1)0110000111103111000100020-00100000100110012010011001031110101100001021011103100121-101011(0 1)222031020003010012(0 1)1101101010?020-31102000010101100101110(0 1)21100110201001201011001000200011021020001000000000-2120001110?20?10010??0011010010000
	Pliopontos_littoralis        ?00??  00?01??1??10?11?0-0??2????????000?????1??1000(0 1)01011000011100111100000(0 1)010-0010?000100110012011?1?01103011?101100101021?1(0 1)00??(0 1)01?1?1?100??-020310???0?011002010011??010?0?-1?1100000010?01???10?11-111?0011020?00122101000???2100?1?????2????????????????????????????????????????????????
	Brachydelphis_mazeasi        00101  0(0 1)00112110111?1?0-0?????40?1?100011?0?2111010(1 2)010110000111001111000000010-001000001001100120110111010(2 3)011?1010000?101?010003(1 2)1?1?(0 1)?1?100002010(2 3)10(1 2)??0?111001?1?0100101010?013110000?000001???10110011110?1?0???0?122??11?0????10?????2?????????????1??0111???????????????????????????????
	Kentriodon_pernix            10111  0100112110101110?-0101??6??00??003110131011201010110000111000110001000100-0010000020012001201102000102(0 1)111102000100011(0 1)110???1(2 3)121?1010??1003-310210000110(0 1)20110000102010?013110200001000100010100011010011020010120101100?0?000?011??1?2??????????????(0 1)10???????????????????????????????
	Atocetus_iquensis            20111  000011215010111?0--1120?5010000003110?11010201020110000111000110021000000-00121000203121112010?21101020110102?(0 1)0000???110003213121?1?10011002-21??1??311?0010010010102010201?11000000(0 1)0?01??010110011(0 1)?0011020?10120101?101?2010001?0???1??01002?001??1101???????????????????????????????
	Hadrodelphis_calvertense     20001  ?1001221401112100-01?100411000000?110?3201120200010000?1?1?0?1100?10?0100-0010?0?0000121111010?1???10301??????????00??0100???1?1?1-10?00?0????????1?????????????????1201??-1?1??0?0?000?0?0?01?100-?10?001?020?1?120111??????1100?1???1?2???10020?00??0000???????????????????????????????
	Albireo_whistleri            0101?  ?00011214010?11??-0111??50?0121003110111111202010110000101001111100001020-0011?000002120021110?1010103011100100000002101002221?110-0010100001-310?1??3111002111001??020?0201?110210000?001000101?0011?100100000101201011001021201101?211020010021100001110???????????????????????????????
	Denebola_brachycephala       30011  0?001001101011?2??????????0?????02??0???0?1202?1?1?00401?1?001??101?0?000-?011???000311011211101000???01??111?00001??1010????1??20-00100??00??21??????01????????0???020?0201?1102100010001???10?100111?00?1000011100111100?????????????????????????????111???????????????????????????????
	Delphinapterus_leucas        31001  00001001201011120-01110111001200011101211112020101(0 1)00401010001111211(0 1)2110-0011000010312011201101000103011111100010112101010210(0 1)110-000110000?-31021(1 2)0001100201100001020102?13110200000000100010010?11(0 1)100010000111001111001002100011?211?0001012(0 1)00000-211001111101010001111001101010102(1 2)
	Monodon_monoceros            31001  0001100120(0 1)01-120-111-0--100121001110131?112020101(0 1)00401010001111211(0 1)2110-00120000(0 1)03120112111?1000?02111111(1 2)0(0 1)0101011010102103110-0001100001-310?1??0011002011001010201020131101000000000000100100110?00010000111001111011100100?11?21110001000(0 1)0000011010011111010?0001111001101000?02(1 2)
	Odobenocetops_peruvianus     4--00  0120100010?013110-111-0-??????1?-----??0011002020111?3000100011102?10-000-001?0000?03???0--010?100?103111??00021211?1101-00-11?110-0010-00-200300????30?11??1110?0??120?0?01?11?1?00000?10???100100?2??000001??1?1?2111100??02?0?????????????????????????????????????????????????????????
	Australithax_intermedia      ?????  00?00??1?011???????????????????0?311013001???10001102301?1?01111121101220-00110000012120?12111?1010103?111002010?00021010????13121?11100???01?211?1??31?100??01011?????1??0????????????????00?????0??????????????????????????????????????????????????????????????????????????????????????
	Lomacetus_ginsburgi          11011  001001111011?????????????1???21003110130?10?010101102301?1?0111112110122?-00110000012120012111?1?10?03?1??????????002101010??13120?10100????????1????3??100???102????????????????????????????????????????????????????????????????????????????????????????????????????????????????????????
	Miophocaena_nishinoi         ?????  ?1??1??1??1???????????????????1??3?10??101??010101013501010001111211?2110?001?00000???????21110???????0???????????0??1010??????120??01?0????????????????????????????02010?0??110?000??0?0?00?1???1011????????????????????????????????????????????????????????????????????????????????????
	Archaeophocaena_teshioensis  ?????  ?1?????????????????????????????0??????????????010?0120?1?10??111101102?10?00120000?131200????10?????????????2?0??????1010?02???1????01????????31???????1??????????????????-???????????????????????-??????????????????0???????????????????????????????????????????????????????????????????
	Pterophocaena_nishinoi       ?????  ????1??1??11??????????????????1003?1011101120201?11?1?01?1000??????10?00???0??-0??????????????0?110102?11100200010??21010022213120?10100?00?1?31121??3111002111011??02010?013110210000000100010101011010?11000?11120101120??22101????????????????????????????????????????????????????????
	Haborophocoena_minutus       ?????  ?1??1??1??1???????????????????1003110?2??1120(1 2)0001002301?1?0011111110211??00110000011120012111?1?1?102011?00200010002?010102?1?120?1?10????0??310????30100021?10??????????0??????????????????????????????????????????-???????????????????????????????????????????????????????????????????
	Haborophocoena_toyoshimai    ?????  01?01??1?01??11??????2???????210?3110130011201010100130101000111101102110-001100000???????2111?1010102011000200010002?010102?12120?1?1001000??310?1??31110?211?011??0201020131102100000001??0101010110?0010000011120101100???????????????????????????????????????????????????????????????
	Piscolithax_boreios          ?101?  001011011011?1???????2???1?0?210031101200112020001102301?1?011111?010-220-0011?000012120112111?1?1010201??????????002?0101?????120??1100????????????????????????????020?0?01?1102100000001???101010110?001000??11120101?00???0?0???1?????????????????????????????????????????????????????
	Piscolithax_longirostris     01001  001011011011111????1120?61?0?110031101200112020101102301?1?011111?010122?-0011-000012?20011111?1?10102?11?0020100000?1110?02213120?111001100?0310?1??311?002??102?01020?0??1?1102000000001???1010??1???0011000?1112011110011?010?????21??????????????????????????????????????????????????
	Piscolithax_tedfordi         00001  001011011011??????????????????100311011?0103010001102301?1?0111113110?22?-0011-000012120011111?1?10102?11?002?100000?101??02??3120??1100???0??311?1??3111002?110?1?1020?0?01?11?2100000001???101010110?0011000?11120111?00????10???????????????????1??1110???????????????????????????????
	Salumiphocaena_stocktoni     ?101?  ?0101???101??11?0-01?2??61?0??10?31??1???1??010?010?2301?1?0?11110110???0-?011-000?1212?111?1??1010?0201???02??0?00?2??101?????1?0???1?0??1???31??????????????1??101020?0????1??????000001??01?1?1?111?00?00???1?120111?00?????0??01?????????0????01??0100???????????????????????????????
	Septemtriocetus_bosselaersi  ?????  00?01??1?011???????????????????0????????01120?0?010?2301?1?001111?010-210-00?1-0?00??????1211??101010201?00??02???001????????1?120?1110???????211?1??31??002011010????????-???????????????????????-??????????????????????????????????????????????????????????????????????????????????????
	Phocoena_sinus               41001  00100101101111220-01120?4100?21003110120010002000(0 1)1023010100(0 1)111130110220-00110000012120110111?1010103(0 1)110001010000011010002213120?111000010?0211??0?311100211001101020?0?01?1102000000001???101100111?0011000?11120?111??1122-210010211220010120001??10?0001111111110111001101101001?002
	Phocoena_spinipinnis         41001  00100101101111220-0112014100121003110120110002000(0 1)10330101000111130110220-00110000012120110111?10(0 1)0?03(0 1)1110010(0 1)00000(1 2)1010002213120?111000010?0311????3111002(0 1)110110?020?0201?1102000000001???101100111?00110001111201(0 1)11(0 2)01122-210010211100010120201??101000111111111?111001101101001?002
	Phocoena_dioptrica           41001  00100111101111220-011201410012100311012011120(1 2)0001(0 1)0330101001111130110220-00110000012120110111?101010(2 3)011?0010111100(1 2)1010002213120?111000020?0211????311?00211(0 1)011??020?0?0??1??????01??0????1??110?21??01?00????12011??001122-3100102110?0????????1??1000???????1?11?11???????11??????0(1 2)
	Phocoena_phocoena            41001  00100111101111220-011201(4 5 6)10012100311012011120(1 2)000110330101001111130110220-0011000001212011011101010?0(2 3)0110001011110021010002213120-111000020?021121(0 1)031110(0 1)2(0 1)1102101020?020131102000000001???101100(0 1)21100110001111201111201022-31001021122(0 1)010100001??1010001111111110111001101101001100(1 2)
	Phocoenoides_dalli           41001  0010010110111122???11201(4 5 6)1001210031101201112020001(0 1)033010100111113010022?-0011000001212011011101?10102111?0010(0 1)11000(1 2)1010002213120?111000020?021121(0 1)0?1110020?102?01020?020131102000000001???1011101(1 2)1?0011000111120111100102(0 2)-31?0102110(0 2)(0 1)00(0 1)10(0 1)001??1(0 1)00001111111110111001101101001?001
	Neophocaena_phocaenoides     41001  00101001101111220-011101(0 4)10012100311012011120(1 2)0001(0 1)03301?1000111100111220-00110000012120110111?101010(2 3)(0 1)110001010000011010002213120-111000010?0311?1?031110021?0021?1020?020131102000000001???101100111100110001111201111001022-210010211(1 2)2(0 1)0101200010010(0 1)1001111111110111001101101001?02(1 2)
	Lissodelphis_borealis        11011  0010111120111112???11201(6 7)100120013110110(0 1)11202000(0 1)101501?110011102(0 1)10210?-001200001031200(0 1)2011?1?10102(0 1)11?00200000101?010002213120?101000100?0310?1??31110020?10??01020?0201?1101000000001???101110101?10110100101001(0 1)11111022-110010211201111120001??101000110?101000011011101101001?022
	Cephalorhynchus_hectori      31011  00101101201111120-011201(5 6)1001210031101301101020001101501?1000111001102100-00120000103120022011013101030111002000001011010002213120?1010001100-(2 3)10210031110?211101101020?020131102100010001???10110010110011010011102111110??22?11001?211?0001012010100111000110?101000011011101101001?001
	Lagenorhynchus_acutus        31001  0120111110111112?????201610012001311010011120201011015010100011102100210?-00120000103120022011?2?1010(2 3)011?001000001011010022213120-101000100?-210?1??31111021?101?01020??20?31102000000001???10101010010011010010100111101?????21?0??211220011110101??111000110?101000011011101101001?002
	Orcaella_brevirostris        41001  112010011011111??????001(0 4)100110003110130111202?1011015010110011100110200?-00120000103?20022011?1?10103011?102000001??111010221?120-101000100?-310????31110020?001?01020?0201?1101100000001???101100100?00110100111001111(1 2)01022-1??01?211101110020001??111(0 1)00110?101000011011101101001?001
	Orcinus_orca                 31011  00211101101111120-0111010100101003110130110202?(0 1)0110100101100111021001100-00120000(1 2)03120022011?(1 2)0101030110102000104011010(0 1)02213120-1010001?01-?10?1???1110020(0 1)10010112010201?11111000(0 1 2)0000000101110100?101101001110011111(0 1)1(0 1)20-31?0102112200101?1?010?11(0 1)000110?101000011011101101001?001
	Feresa_attenuata             31011  1020100110111112???11101010012100311012(0 1)1112020101101501?110011102100210?-0012000010012011201101?10102011?10(1 2)00000(1 2)011010002213120-101001100?-310?1?031111021?000?01020?020131102000000001???101110101100110100111001111101122-210010211220010101001??101000110?101000011011101101001?002
	Globicephala_macrorhynchus   31011  11201001101111120-0112001100121003110130110002?10111150101(0 1)00111021102100-00120000200120122011?0110102111000201000402?110102213120-101000100?-31021??311113301000101020?0201?1100000000001???101100101?10110100111001111001022-31?0?0?11200011(0 1)2(0 1)201001?1000110?101000011011101101001?003
	Grampus_griseus              31011  000010001011111-???1121021001210031101201112020001100(0 5)010110011102010211?-00120000103120022011?0?10102011?00(1 2)0(0 1)000(1 2)1?111002221?1210101000100?-310?1?031111030?000?01020?020131101(0 1)00000001???101110101110010100111021111011022-31?01?211201011101101??101000110?101000011011101101001?002
	Hemisyntrachelus_cortesii    11001  002011015011111??????1?00100111003110?2??11202?101101501?1?001110?100110?-0012-000103?20?22011?0?10102?11?00(1 2)000101???0101?221?120?1?1000120?-310????3111102??100????2?????1????2???00??01???10?1???0??0011????101021111101120-1??01?111??????120201??1110???????????????????????????????
	Peponocephala_electra        11011  1020100110111112???11201(4 5)100120003110130111(0 2)020101101501?110011102110210?-00120000203120022011?2?10102011?0020(0 1)0102011010002213121-101001100?-310?1??31110021?000?01020?020131102(0 1)00000001???001110101?00110100101001111101122-21?0??211221011101101??111000110?101000011011101101001?002
	Pseudorca_crassidens         31011  10201001101111120-0??101(0 1)100101003110130110(2 3)020101111(0 5)0101(0 1)0011102(0 1)(0 1)02100-00120000103120122011012101020111(0 1)0(1 2)00000110101010221?120-1010001201-310?1??311100211000101020?020131101000000001???00111010010001010010100111110?(0 1)22-31?01?1?1211010(0 1)00001001?1000110?101000011010101101001?003
	Delphinus_delphis            10011  00201221501311120-0112017100120012110110011(2 3)02010110150101000111021102100-00120000103120022011?101010201110020(0 1)00010(1 2)101000221312011010011001-310?1??3111002(0 1)1101101020?020131112100000001???101110101110110100101001111011(0 1)21-11?0??211221(0 1)1(0 1)101101??101000110?101000011011101101001?002
	Lagenodelphis_hosei          01011  0020110150131112???11201(6 7)1001200121101010113020000101501?10001110?11(0 1)210?-0012000010312002201102?10102(0 1)11?0020(0 1)00010210100(0 2)221312(0 1)?101001100?-310?10031110021?101?01020?0201?1102100000001???101010101?10110100101001111011022-210010211221011121101??111000110?101000011010101101001?002
	Sousa_chinensis              20011  0002112150111112???11201610011(0 1)00311013001(0 1)0020101101501?11001110?(0 1)00210?-00120000103120022011?0?10103011?(0 1)020(0 1)0001(0 1)110100022131201101000100?-(2 3)10210031110020?000?0?0?0?0??0?11020001?0001???101110101?001??10???10???1?????20-2100102112(0 2)1011021101??11(0 1)000110?101000011011101101001?002
	Stenella_attenuata           20011  0(0 1)101121501211120-011201(6 7)10012001(2 3)1101101113020101101501?11001110?(0 1)102100-00120000103120022011?111010201100020(0 1)000(1 2)021010022213120?1010011(0 2)0?-310211?3111002(0 1)?101101020?020131112100000001???1010101011101101001(0 1)1001(0 1)11011022-21001?21122101112(0 1)10100?11000110?101000011011101101001?002
	Tursiops_truncatus           10011  00201111501211120-011201(4 5)1001200131101(0 1 2)0011(2 3)020101101(0 5)0101100111021102100-00120000103120022011013101020111(0 1)02000(0 1)0(1 2)(0 1)110100(0 2)221(2 3)12011010011201-31021(0 1)0(1 3)11100211(0 1)001010201020131102101010001000101110101100110100101001011111122-1100102112(0 2)(0 1)01110110100111000110?1010000110111011010011002
	Sotalia_fluviatilis          10011  0010112150111112???11201(5 6)10012000311013(0 1)0101020101101501?1000111021(0 1)0210?-00120000103120012011?0?10103011?00200000101101010221?12001010001(0 2)0?-310?1?0311100(2 3)1?000?01020?0201?1102100000001???101010101?10110100111001111001020-2100102112210110201(0 1)1??101000110?101000011011101101001?002
	Steno_bredanensis            10011  00011121501110120-011101(4 5)00002000(2 3)110110011102010(0 1)101501?1100111021(0 1)02100-0012000010312001201101210102011?002000001021010(0 1)0221?12011010011001-31021(0 1)?311100211(0 1)00101020?02?131102100010001???101010101?00110100101021011101022-11?0??21122101112(0 1)101??101000110?101000011011101101001?002
	Eodelphinus_kabatensis       ?????  ?1???????????11??????2?????0?2???????????110?20?0?011?01??0???1102?101000????200?0???????????10??1??0??1?100100010????01012221?12???0100?10?(1 2)?3102?00?111???????????020102013110210000000100010101010010011000010102111110?1?????????????????????????????????????????????????????????????
	Papahu_taitapu               310??  00001??1?01????0?-0???????????010111110(0 3)01120201011001010100010?011010200?001?00101010100010100100010?11?0001?0???00110?????00???????00????02?210212?2000???00???0??10?10?30001010??020001?0?1????????????????????????????????10?????????????????????????????????????????????????????????
	Waipatia_hectori             ?????  ??????????????0?????????????????????????????0????????1???????1??0??????????0????????????????1?0?0001????1010100010?01????????0??0?-????????010200??111?00??2?000?0????????-???????????????????????????1??????????????????????????????????????????????????????????????????????????????????
	OU_22125                     ?????  ?????????????20???????????????????????????02????????????01?0????????????????????????????????????000??????0101?0001????????????????????????????(1 2 3)????11??0????????????10121?20?011201000?00?00111?00011???100020?00102100020??0000?????????????002?20?00???????????????????????????????????
	Waipatia_maerewhenua         ?00?0  00001  ??110  10?20  ?11?1  00???  00001  00011  10?01      01020       20201    10010  10100  01000  11000  000-00100010100020001011?1000100111010100010001100--???0?100-00000???010200(1 2)1111000002000000??10121?102010201000000100111100011011100020100102100?20??00?0?????????????????????????0???????????????????????????????
	Otekaikea_marplesi           ?????  0?????????1??20????10????????1??011???011?020??2???0?1010100010?011000(0 1)010001000?0101010011011010001?1?1101020000000110??????0??0?-????0????1020011111000??2?0?000??10121?100010201000000101111?0011101??00120?00102110020??0000??????????0?00???20??????0???????????????????????????????
	Otekaikea_huata              201??  0??????1(1 2)01?120???110????01101??011?1?011?0201???????0011100010?01100??010001000?0101010011011010101?2?11110100000001????????0????-????0????1020011111000?02100000??10121?10?011201100000101111?0011101????1??0?????????????00?0??00?????10101021200000010???????????????????????????????
	Squalodon_calvertensis       2100?  00001  22110  10001  ??001  000?0  ?0000  00??1  0(0 1)?11  ?1030       20101    (0 1)0110 11100 01000 110?0 000-0010002000002000101111300102111010010000000110-????00110-0000??0?0002002(0 1)010000002100000??10010?202010100000010100011000102112101020?00102100120??20????01????1???10?01210??0?11???????????????????????????????
	Notocetus_vanbenedeni		 2	0	0	0	1	0	0	0	0	1	2	2	1	2	0	?	0	1	0	1	0	0	1	0	1	0	1	?	?	4	0	1	1	0	1	0	0	0	0	?	?	-	?	0	1	0	1	1	2	0 (0 1)	0	1	0	0	0	0	0	0	1	1	1	1	1	0	0	1	0	0	0	0	1	0	0	0	1	0	0	-	0	0	1	0	0	0	?	0	1	0	1	0	1	0	0	1	1	0	1	1	? (1 2)	0 (0 1)	1	1	0	2	1	1	1	0	1	0	0	1	0	0	0 (0 1)	1	0	1	1	1	1	1	0	?	0	1	0 (2 3)	1	1	1	-	0	-	0	0	0	?	?	?	1	0	1	2	0	?	?	1	2	1	3	0	0	0	0	0	1	0	1	1	0	1	0	0	0	1	0	1	1	1	1	2	0	?	0	1	0	1	0	0	0	0	2	0	0	1	1	1	1	2	1	1	0	0	0	1	1	1	1	1	2	1	0	0	0	0	0	1	0	0	1	0	3	1	0	0	0	0	0	?	?	0	0	?	0	?	?	?	?	?	?	?	?	?	?	?	?	1	0	2	-	0	2	1	?	1	1	?	?	?	?	?	?	?	?	?	?	?	?	?	?	?	?	?	?	?	?	?	?	?	?	?	?	?	?	?	?	?	?	?	?	?
	Squalodelphis_fanianii		 2	0	0	0	1	0	0	0	0	1	2	2	1	4	0	1	0	1	2	1	0	0	1	0	1	0	1	0	2	4	0	1	1	0	2 (0 1)	0	0	0	?	1	?	?	0	?	?	1	1	2	0	?	0	2	?	0	0	0	0	0	?	1	1	1	1	0	0	1	0	0	0	0	1	0	0	0	1	0	0	0	0	0	1	0	0	0	?	0	?	?	?	?	1	0	0	0	1	0	1	1	?	2	0	0	?	1	?	2	1	1	?	0	1	0	0	1	0	0	0	0	1	0	1	?	?	?	?	?	?	0	1	0	?	?	?	?	?	0	-	0	0	0	?	?	?	0	0	1	2	0	?	?	?	?	?	1	0	0	?	?	2	?	0	1	1	0	1	0	0	?	1	0	?	1	1	1	2	0	0	0	1	0	1	0	0	0	0	2	0	0	1	1	1	1	2	1	1	0	0	0	1	1	1	1	1	2	1	0	1	0	0	0	1	0	0	1	0	3	?	0	0	?	0	0	?	?	?	?	?	?	?	?	?	?	?	?	?	?	?	?	?	?	?	?	?	?	?	?	?	?	?	?	?	?	?	?	?	?	?	?	?	?	?	?	?	?	?	?	?	?	?	?	?	?	?	?	?	?	?	?	?	?	?	?	?	?	?
	Prosqualodon_davidis         01001  00001  21110  00020  00001  10010  ?000?  00-1?  ?1?01      0102(0 1)  (1 2)0100  10010111101100011000000-001000?0100020011011?1000102?1101001001000??0?0?0200(2 3)1?0-0?00000-010(2 3)0?21???00?002?001?0??12??0?-0?01????1???????????0?01(0 1)101???01????????00??00???????????20??000102-021?????10???????????????????????????????
	Squaloziphius_emlongi        ?????  00?01??1?010??????????????????000111??0111120200011000011100110001100010?-00100000100010021020?1?00102111?100000201011110-?000?120-0?00?10-0?0300(1 2)10000101020?110?????????-???????????????????????-??????????????????????????????????????????????????????????????????????????????????????
	Zarhachis_flagellator        20001  0000122140101111???1020170110210???????1?12202010000011111110100?01000000-00100020000020011010011(0 1)1102111110012000111121??1310(2 3)111-0000?20-021300?121300?002001010??121?1?100010100(0 1)0(0 1)1011???120000(0 1)?1?21?1020(0 1)001031101001000?0?0010???2????????????????????????????????????????????????
	Pomatodelphis_inaequalis     20001  00001122400011?????????07?110?10?1??-?0?11220?0200001101?1110100??100000?-001000?0?00020001010?0?01?02011?1001201010??1??-131??111-0000??0-0?1300???13?0?0001?000000021?1?-0?01?1000001010???12000-121?2101020?0?102110000????????0??????????????????????????????????????????????????????
	Platanista_gangetica         20101  00001  22241  00111  10-0?  ?1115  01100  11-1?  1?033      11221       20(0 1)01   1001110111010002(0 1)000000-001000200000100(0 1)10010(1 2)000103111010012110000120?013100111-0000120-02130010?1300000(1 2)1100100?101(1 2)11??0010100010111101112001011112000120100103111000000000000?01002000102--2101100(0 1)2001111100?????10??0001010101010
	Phocageneus_venustus         ?????  ????????????????????????????????????????????????????????????????????????????????????????????????????????????????????????????????????????????????????????????????????121?1??0?0101?0002?0??112?1??01121?21?(0 1)?0???0102??000????????????????????????????????????????????????????????????????
	Papahu_sp_ZMT_73             ?????  ????????????????????????????????????????????????????????????????????????????????????????????????????????????2?002????????????0???0????????????20???211????????????0?10020130?01?10?002??0?01?1????????????102??????3112010???????????????????????????????????????????????????????????????
	OU_22670                     ?10??  ????1???10????????1???????????01??????????020???2220??111?1001??0??????????0???0?0101?10001?11010?1102?110011?????10?????????0??????????????2?(1 2 3)??????????????????????????????????????????????????????????????????????????????????????????????????????????????????????????????????????????
	Inticetus_vertizi            2?000  00001???30??000000011000(0 4)00002???????0????120?0??????0?0?1?00100???0???0??00??00?0??????????1????1?1???1?010?02000???10???10(1 2)??1(1 2)0??????????0??1???????101020?10001010120100?01111100011000010100000101110102??00102100000??00?0???(0 1)?(0 1)0??????????????????????????????????????????????????
	Huaridelphis_raimondii		 2	0	0	0	1	0	0	0	0	1	2	2	1	3	0	1	0	1	2	1	0	0	1	0	0	0	2	?	0	6	0	1	1	0	?	0	0	0	0	?	1	?	?	0	?	?	1	1	2	0	0	0	1	0	0	0	0	0 (0 2)	1	1	1	1	1	0	0	1	0	0	0	0	1	0	0	0	1	0	0	0	0	0	1	0	0	0	2	0	0	0	0	0	1	0	0	0	1	0	1	1	?	1	0 (0 1)	1	1	?	2	1	1	1	0	1	0	0	1	0	0	0	?	1	0	1	1	1	1	1	0	2	0	1	0 (2 3)	1	1	1	-	0	-	0	0	0	?	?	?	1	0	1	2	0	?	?	?	?	?	?	0	?	0	?	?	?	0	?	?	?	?	0	?	?	1	0	?	1	1	1	2	0	?	0	1	0	1	0	0	0	0	2	0	0	1	1	1	1	2	1	1	0	0	1	1	?	?	1	1	?	?	?	?	?	?	?	?	?	?	?	?	?	?	?	?	?	?	?	?	?	0	0	0	0	?	?	?	?	?	?	?	?	?	?	?	?	?	?	?	?	?	?	?	?	?	?	?	?	?	?	?	?	?	?	?	?	?	?	?	?	?	?	?	?	?	?	?	?	?	?	?	?	?	?	?	?	?	?	?	?	?
	Macrosqualodelphis 			 2	0	0	0	1	0	0	0	0	1	1	2	1	0	0	1	0	1	?	1	0	?	1	?	0	?	1	0	?	?	?	1	?	0	?	0	0	0	0	?	1	?	?	0	?	?	1	1	2	0 (0 1)	0	1	0	1	0	0	0	1	?	1	1	1	1	0	0	1	0	0	0	0	1	0	0	0	1	0	0	0	0	0	1	0	0	0	2	0	0	0	0	0	1	0	0	0	1	0	1	1	?	1	0	0	1	1	?	2	1	1	1	0	1	0	0	1	0	0	0	?	1	0	1	?	1	1	?	?	2	0	1	0 (2 3)	1	1	1	-	0	-	0	0	0	?	?	?	0	0	1	2	0	?	?	?	?	?	?	0	?	0	0	?	?	0	?	?	?	?	0	?	?	?	?	?	?	?	?	?	?	?	?	?	?	?	?	?	?	?	?	?	?	?	?	?	?	?	?	?	?	?	?	?	?	?	?	?	?	?	?	?	?	?	?	?	?	?	?	?	?	?	?	?	?	?	?	?	?	0	0	?	0	?	?	0	0	0	?	?	?	?	?	?	?	?	?	?	?	?	?	?	?	?	1	1	1	0	0	?	?	?	?	?	?	?	?	?	?	?	?	?	?	?	?	?	?	?	?	?	?	?	?	?	?	?	?	?	?	?


;

END;
begin paup;


constraints cetacea (backbone)  = (Georgiacetus_vogtlensis,(( Kogia_breviceps, Physeter_macrocephalus),(Platanista_gangetica,((Berardius_bairdii,(Ziphius_cavirostris, Mesoplodon_ginkgodens, Tasmacetus_shepherdi)),((( Pontoporia_blainvillei, Inia_geoffrensis), Lipotes_vexillifer),((Orcinus_orca,(((Sotalia_fluviatilis,(Sousa_chinensis,(Lagenodelphis_hosei,((Delphinus_delphis, Stenella_attenuata), Tursiops_truncatus)))),(Orcaella_brevirostris,( Steno_bredanensis,( Grampus_griseus,( Pseudorca_crassidens,(( Globicephala_macrorhynchus, Peponocephala_electra), Feresa_attenuata)))))),( Lissodelphis_borealis,( Cephalorhynchus_hectori, Lagenorhynchus_acutus)))),((Monodon_monoceros, Delphinapterus_leucas),( Neophocaena_phocaenoides, (Phocoenoides_dalli, Phocoena_phocoena),( Phocoena_dioptrica, Phocoena_sinus, Phocoena_spinipinnis)))))))));


hsearch ENFORCE = YES;
